# Supplementary material for: The Effect of Growth Factors on Vaginal Wound Healing: A Systematic Review and Meta-analysis
Source: Tissue Eng Part B Rev. 2023 Aug 8;29(4):429–40. doi: 10.1089/ten.teb.2022.0225 (PMC10701546; doi:10.1089/ten.teb.2022.0225)
Supplement: Supplemental data [file Suppl_TableS4.xlsx]

## Sheet: In vitro study characteristics
Study ID			In vitro model characteristics			Study design characteristics	Intervention characteristics					Reported outcome measures
												Histology		IHC/IF		Proliferation		Differentiation		Gene expression		Protein expression		Others
Author	Year	Cell type	Passage number	Healthy/diseased	pre- or postmenopausal	Experimental groups compared	Type of Growth factor	Administration method	Dosage	Type Control group	Timepoint outcome assessment	Y/N3	Assays3	Y/N4	Assays4	Y/N5	Assays5	Y/N6	Assays6	Y/N7	Assays7	Y/N8	Assays8	Y/N9	Assays9
Jia et al.	2018	ADSCs (rat)	p.3	Healthy	premenopausal	bFGF (sol)	bFGF	Soluble	1 ng/mL	0 ng/mL bFGF (sol)	Day 1	N		N		Y	Proliferation (CCK-8 assay)	N		N		N		N
											Day 2	N		N		Y	Proliferation (CCK-8 assay)	N		N		N		N
											Day 3	N		N		Y	Proliferation (CCK-8 assay)	N		N		N		N
											Day 4	N		N		Y	Proliferation (CCK-8 assay)	N		N		N		N
											Day 5	N		N		Y	Proliferation (CCK-8 assay)	N		N		N		N
											Day 6	N		N		Y	Proliferation (CCK-8 assay)	N		N		N		N
											Day 7	N		N		Y	Proliferation (CCK-8 assay)	N		N		N		N
						bFGF (sol)	bFGF	Soluble	10 ng/mL	0 ng/mL bFGF (sol)	Day 1	N		N		Y	Proliferation (CCK-8 assay)	N		N		N		N
											Day 2	N		N		Y	Proliferation (CCK-8 assay)	N		N		N		N
											Day 3	N		N		Y	Proliferation (CCK-8 assay)	N		N		N		N
											Day 4	N		N		Y	Proliferation (CCK-8 assay)	N		N		N		N
											Day 5	N		N		Y	Proliferation (CCK-8 assay)	N		N		N		N
											Day 6	N		N		Y	Proliferation (CCK-8 assay)	N		N		N		N
											Day 7	N		N		Y	Proliferation (CCK-8 assay)	N		N		N		N
						bFGF (sol)	bFGF	Soluble	100 ng/mL	0 ng/mL bFGF (sol)	Day 1	N		N		Y	Proliferation (CCK-8 assay)	N		N		N		N
											Day 2	N		N		Y	Proliferation (CCK-8 assay)	N		N		N		N
											Day 3	N		N		Y	Proliferation (CCK-8 assay)	N		N		N		N
											Day 4	N		N		Y	Proliferation (CCK-8 assay)	N		N		N		N
											Day 5	N		N		Y	Proliferation (CCK-8 assay)	N		N		N		N
											Day 6	N		N		Y	Proliferation (CCK-8 assay)	N		N		N		N
											Day 7	N		N		Y	Proliferation (CCK-8 assay)	N		N		N		N
						EGF (sol)	EGF	Soluble	1 ng/mL	0 ng/mL EGF (sol)	Day 1	N		N		Y	Proliferation (CCK-8 assay)	N		N		N		N
											Day 2	N		N		Y	Proliferation (CCK-8 assay)	N		N		N		N
											Day 3	N		N		Y	Proliferation (CCK-8 assay)	N		N		N		N
											Day 4	N		N		Y	Proliferation (CCK-8 assay)	N		N		N		N
											Day 5	N		N		Y	Proliferation (CCK-8 assay)	N		N		N		N
											Day 6	N		N		Y	Proliferation (CCK-8 assay)	N		N		N		N
											Day 7	N		N		Y	Proliferation (CCK-8 assay)	N		N		N		N
						EGF (sol)	EGF	Soluble	10 ng/mL	0 ng/mL EGF (sol)	Day 1	N		N		Y	Proliferation (CCK-8 assay)	N		N		N		N
											Day 2	N		N		Y	Proliferation (CCK-8 assay)	N		N		N		N
											Day 3	N		N		Y	Proliferation (CCK-8 assay)	N		N		N		N
											Day 4	N		N		Y	Proliferation (CCK-8 assay)	N		N		N		N
											Day 5	N		N		Y	Proliferation (CCK-8 assay)	N		N		N		N
											Day 6	N		N		Y	Proliferation (CCK-8 assay)	N		N		N		N
											Day 7	N		N		Y	Proliferation (CCK-8 assay)	N		N		N		N
						EGF (sol)	EGF	Soluble	100 ng/mL	0 ng/mL EGF (sol)	Day 1	N		N		Y	Proliferation (CCK-8 assay)	N		N		N		N
											Day 2	N		N		Y	Proliferation (CCK-8 assay)	N		N		N		N
											Day 3	N		N		Y	Proliferation (CCK-8 assay)	N		N		N		N
											Day 4	N		N		Y	Proliferation (CCK-8 assay)	N		N		N		N
											Day 5	N		N		Y	Proliferation (CCK-8 assay)	N		N		N		N
											Day 6	N		N		Y	Proliferation (CCK-8 assay)	N		N		N		N
											Day 7	N		N		Y	Proliferation (CCK-8 assay)	N		N		N		N
Jin et al.	2016	Elastin-transfected BMSCs (rat)	p. 1-2	Healthy	Premenopausal	bFGF (NP)	bFGF	loaded in PLGA NP	20 ng/mL	empty PLGA NP	Day 0	N		N		Y	Proliferation (MTT)	N		N		N		N
											Day 1	N		N		Y	Proliferation (MTT)	N		N		N		N
											Day 2	N		N		Y	Proliferation (MTT)	N		N		N		N
											Day 3	N		N		Y	Proliferation (MTT)	N		N		N		N
											Day 4	N		N		Y	Proliferation (MTT)	N		N		N		N
											Day 5	N		N		Y	Proliferation (MTT)	N		N		N		N
											Day 6	N		N		Y	Proliferation (MTT)	N		N		N		N
											Day 7	N		N		Y	Proliferation (MTT)	N		N		N		N
Su et al	2014	eMSCs (human)	p. 3	NR1	NR	CTGF (sol)	CTGF	Soluble	10 ng/mL	0 ng/mL CTGF (sol)	Week 2	Y	Differentiation into fibroblast* (Masson)	N		N		N		N		Y	Col I & Tn-C (ELISA)	N
											Week 4	Y	Differentiation into fibroblast* (Masson)	N		N		N		N		Y	Col I & Tn-C (ELISA)	N
						CTGF (sol)	CTGF	Soluble	50 ng/mL	0 ng/mL CTGF (sol)	Week 2	Y	Differentiation into fibroblast* (Masson)	N		N		N		N		Y	Col I & Tn-C (ELISA)	N
											Week 4	Y	Differentiation into fibroblast* (Masson)	N		N		N		N		Y	Col I & Tn-C (ELISA)	N
						CTGF (sol)	CTGF	Soluble	100 ng/mL	0 ng/mL CTGF (sol)	Week 2	Y	Differentiation into fibroblast* (Masson)	N		N		N		N		Y	Col I & Tn-C (ELISA)	N
											Week 4	Y	Differentiation into fibroblast* (Masson)	N		N		N		N		Y	Col I & Tn-C (ELISA)	N
						CTGF (mesh)	CTGF	Soluble	100 ng/mL	0 ng/mL CTGF (mesh)	Week 2	N		N		N		N		N		Y	Col I & Tn-C (ELISA)	N
											Week 4	N		N		N		N		N		Y	Col I & Tn-C (ELISA)	N
Wu et al.	2022	ADSCs (rat)	p. 2	Healthy	Premenopausal	bFGF(transfected)	bFGF	Transfection	MOI of 100	vehicle/non-transfected ADSCs	Day 0	N		N		Y	Proliferation (CCK-8 assay)	N		N		Y	IL-1β, TNF-α and IL-6 (ELISA)	N
											Day 1	N		N		Y	Proliferation (CCK-8 assay)	N		N		N		N
											Day 2	N		N		Y	Proliferation (CCK-8 assay)	N		N		N		N
											Day 3	N		N		Y	Proliferation (CCK-8 assay)	N		N		Y	IL-1β, TNF-α and IL-6 (ELISA)	N
											Day 4	N		N		Y	Proliferation (CCK-8 assay)	N		N		N		N
											Day 5	N		N		Y	Proliferation (CCK-8 assay)	N		N		N		N
											Day 6	N		N		Y	Proliferation (CCK-8 assay)	N		N		N		N
											Day 7	N		N		N		N		N		Y	IL-1β, TNF-α and IL-6 (ELISA)	N
											Day 14	N		Y	Differentiation into fibroblasts (FSP IHC), Col I and Col III (IF)	N		N		N		Y	Col I and Col III (WB)	N
											Day 28	N		Y	Differentiation into fibroblasts (FSP IHC)	N		N		N		Y	Col I and Col III (WB)	N
						bFGF (transfected) -FB	bFGF	Transfection	MOI of 100	Coculture non-transfected ADSCs and fibroblasts	Day 0	N		N		Y	Proliferation (CCK-8 assay)	N		N		N		N
											Day 1	N		N		Y	Proliferation (CCK-8 assay)	N		N		N		N
											Day 2	N		N		Y	Proliferation (CCK-8 assay)	N		N		N		N
											Day 3	N		N		Y	Proliferation (CCK-8 assay)	N		N		N		N
											Day 4	N		N		Y	Proliferation (CCK-8 assay)	N		N		N		N
											Day 5	N		N		Y	Proliferation (CCK-8 assay)	N		N		N		N
											Day 6	N		N		Y	Proliferation (CCK-8 assay)	N		N		N		N
						bFGF (transfected) - CM	bFGF	Transfection	MOI of 100	CM of non-transfected ADSCs	Day 0	N		N		Y	Proliferation (CCK-8 assay)4	N		N		N		Y	HUVEC tube formation assay
											Day 1	N		N		Y	Proliferation (CCK-8 assay)4	N		N		N		Y
											Day 3	N		N		Y	Proliferation (CCK-8 assay)4	N		N		N		N
											Day 5	N		N		Y	Proliferation (CCK-8 assay)4	N		N		N		N
											Day 7	N		N		Y	Proliferation (CCK-8 assay)4	N		N		N	Col I and Col III (WB)	N
											Day 9	N		N		Y	Proliferation (CCK-8 assay)4	N		N		N		N
											Day 11	N		N		Y	Proliferation (CCK-8 assay)4	N		N		N		N
						bFGF (sol)	bFGF	Soluble	20 ng/mL	(non-transfected) ADSCs	Day 14	N		Y	Differentiation into fibroblasts (FSP IHC), Col I and Col III (IF)	N		N		N		Y	Col I and Col III (WB)	N
											Day 28	N		Y	Differentiation into fibroblasts (FSP IHC)	N		N		N		Y	Col I and Col III (WB)	N
Zhang et al.	2016	Fibroblasts (human)	p. 2-4	NR2	NR	bFGF (mesh)	bFGF	PP meshes coated with PDA and grafted with bFGF	NR3	PDA-coated PP mesh	Day 1	N		N		Y	Proliferation (CCK-8 assay)	N		N		N		N
											Day 3	N		Y	Viability*	Y	Proliferation (CCK-8 assay)	N		N		N		N
											Day 5	N		Y	Viability*	Y	Proliferation (CCK-8 assay)	N		N		N		N
Notes:
1	patients undergoing hysterectomy
2	isolated from human hypertrophic scars
3	10 mg/ml in 10 mM Tris, pH 8.5
4	Proliferation of HUVECs
*	Descriptive outcome

## Sheet: Abbreviations
Abbreviation	Definition
?	Timepoint unknwon
*	Descriptive
ADSC	Adipose-derived stem cell
bFGF	basic Fibroblast growth factor
BMSC	Bone marrow-derived stem cell
CCK-8	Cell Counting Kit-8
CM	Conditioned medium
Col I	Collagen type I
Col III	Collagen type III
CTGF	Connective Tissue Growth Factor
EGF	Epidermal Growth Factor
ELISA	Enzyme immuno assay
eMSCs	Endometrial mesenchymal stem cells
FB	Fibroblast
FSP	Fibroblast-specific protein I
GF	Growth factor
HUVEC	Human Umbilical Vein Endothelial Cell
IHC	Immunohistochemistry
IF	Immunofluorescence
IL-1β	Interleukin 1β
IL-10	Interleukin 10
MOI	Multiplicity of infection
MTT	3-(4,5-dimethylthiazol-2-yl)-2,5-diphenyltetrazolium bromide assay
N	No
NP	Nanoparticle
NR	Not reported
qPCR	quantitative polymerase chain reaction
PDA	Polydopamine
PLGA	Poly Lactic-co-Glycolic Acid
PP	Polypropylene
Sol	Soluble
TNF-α	Tumor necrosis factor α
Tn-C	Tenascin C
WB	Western blot
Y	Yes
