# Supplementary material for: The Effect of Growth Factors on Vaginal Wound Healing: A Systematic Review and Meta-analysis
Source: Tissue Eng Part B Rev. 2023 Aug 8;29(4):429–40. doi: 10.1089/ten.teb.2022.0225 (PMC10701546; doi:10.1089/ten.teb.2022.0225)
Supplement: Supplemental data [file Suppl_TableS5.xlsx]

## Sheet: In vivo study characteristics
Bibliographic information		Animal model characteristics						Study design characteristics	Intervention characteristics							Reported outcome measures
																Macroscopic evaluation		Biomechanics		Histology		IHC/IF		Proliferation		Differentiation		Gene expression		Protein expression		Others
Author	Year	Species	Strain	Healthy/diseased	Age	pre- or postmenopausal	Parous status	Experimental groups compared	Type of Growth factor	Administration method (GF)	Dosage	Location	Type Control group	Timepoint outcome assessment	Survival	Y/N	Outcome	Y/N2	Outcome2	Y/N3	Outcome3	Y/N4	Outcome4	Y/N5	Outcome5	Y/N6	Outcome6	Y/N7	Outcome7	Y/N8	Outcome8	Y/N9	Outcome9
Glindtvad et al.	2018	Rats	Wistar	Healthy	Adult	NR	NR	bFGF (mesh)	bFGF	in the core of the hollow mesh fibers	0.35 µg/mesh	Abdominal wall3	Mesh without bFGF	Week 4		N		Y	Maximal load, Maximal stiffness, thickness	Y	Collagen*	N		N		N		Y	Col I, Col III and FN	Y	Col I, Col III and total collagen content4	N
														Week 8	Exp: 1 rat was sacrificied because of suspicion of incarcerated hernia	N		Y	Maximal load, Maximal stiffness, thickness	Y	Collagen*	N		N		N		Y	Col I, Col III and FN	Y	Col I, Col III and total collagen content4	N
														Week 24	Exp: 1 rat died because of peritonitis Control: 1 rat was sacrificed because of infection in the operation wound	Y	Herniation	Y	Maximal load, Maximal stiffness, thickness	Y	Collagen*	N		N		N		Y	Col I, Col III and FN	Y	Col I, Col III and total collagen content4	N
Hansen et al.	2020	Rats	Wistar	Healthy	13 weeks	Premenopausal	NR	bFGF (mesh)	bFGF	solid mesh fibers coated with soluble bFGF in hydrogel	10 µg/mesh	Abdominal wall3	Solid fiber mesh coated with hydrogel containing no GF	Week 8		Y	Abscess present, herniation, hematoma	Y	Ultimate tensile strenght, strain at UTS and Young's modulus	Y	FBGCs, mesh thickness, collagen amount	N		N		N		Y	Col I and Col III	Y	Col I, Col III, total collagen content*	N
														Week 24		Y	Abscess present, herniation, hematoma	Y	Ultimate tensile strenght, strain at UTS and Young's modulus	Y	FBGCs, mesh thickness, collagen amount	N		N		N		Y	Col I and Col III	Y	Col I, Col III, total collagen content*	N
								CTCF (mesh)	CTGF	solid mesh fibers coated with soluble CTGF in hydrogel	9 µg/mesh	Abdominal wall3	Solid fiber mesh coated with hydrogel containing no GF	Week 8	Exp: 1 rat was excluded from the analyses due to abundant abscess formation in the entire mesh area	Y	Abscess present, herniation, hematoma	Y	Ultimate tensile strenght, strain at UTS and Young's modulus	Y	FBGCs, mesh thickness, collagen amount	N		N		N		Y	Col I and Col III	Y	Col I, Col III, total collagen content*	N
														Week 24		Y	Abscess present, herniation, hematoma	Y	Ultimate tensile strenght, strain at UTS and Young's modulus	Y	FBGCs, mesh thickness, collagen amount	N		N		N		Y	Col I and Col III		Col I, Col III, total collagen content*	N
Zhang et al.	2016	Rabbits	New Zealand white	Healthy	4 months	Premenopausal	NR1	bFGF (mesh)	bFGF	PP meshes coated with PDA and grafted with bFGF	NR2	Abdominal wall	PDA-coated PP mesh	Month 1	NR	N		Y	Tensile strength, elongation at break and tensile modulus	Y	Host tissue response*, collagen	N		N		N		N		N		N
														Month 2	NR	N		Y	Tensile strength, elongation at break and tensile modulus	Y	Host tissue response*, collagen	N		N		N		N		N		N
														Month 3	NR	N		Y	Tensile strength, elongation at break and tensile modulus	Y	Host tissue response*, collagen	N		N		N		N		Y	Collagen (TEM)	N
Notes:
1	most likely 0 childbirths, because breeding before 5-8 months is harmful
2	10 mg/mL in 10 mM Tris, pH 8.5
3	Between the fascia and muscularis layer
4	Only p-value is given (see table III of paper)
*	Descriptive outcome

## Sheet: Abbreviations
Abbreviation	Definition
*	Descpritive outcome
bFGF	basic fibroblast growth factor
Col I	Collagen type I
Col III	Collagen type III
CTGF	Connective Tissue Growth Factor
Exp	Experimental group
FBGCs	Foreign Body Giant cells
FN	Fibronectin
GF	Growth Factor
HE	Hematoxylin and eosin staining
IHC	Immunohistochemistry
IF	Immunofluorescence
N	No
NR	Not reported
PDA	Polydopamine
PP	Polypropylene
TEM	Transmission electron microscopy
UTS	Ultimate Tensile strength
WB	Western blot
Y	Yes
